# Supplementary material for: A Genome‐Wide Association Study of Colorectal Cancer Mortality Outcomes Among Individuals of African and Admixture Ancestry
Source: Mol Carcinog. 2026 Jan 29;65(4):422–33. doi: 10.1002/mc.70086 (PMC12973162; doi:10.1002/mc.70086)
Supplement: Supplementary file 2 — Table S1: Summary of associations between single‐nucleotide polymorphisms and CRC‐specific mortality (pvalue < 5.0 × 10−6). Table S2: Summary of associations between single‐nucleotide polymorphisms and overall mortality (p‐value < 5.0 × 10−6). [file MC-65-422-s003.xlsx]

## Sheet: Supplementary Table S1
Table S1: Summary of associations between single-nucleotide polymorphisms and CRC-specific mortality (p-value < 5.0 x 10-6)
RSID	GENE	CHR:POS	Minor allele	Major allele	MAF	HR*	LOWER CI	UPPER CI	PVALUE	SAMPLE SIZE	MORTALITY EVENTS
rs72563181	HAO2	1:119928187	A	G	0.1308	2.03188	1.49877	2.7546	4.96547e-06	497	184
rs67248574	HAO2	1:119928492	A	G	0.1308	2.03188	1.49877	2.7546	4.96547e-06	497	184
rs56708895	EIF2D	1:206786317	G	A	0.0742	2.41891	1.70793	3.42584	6.53992e-07	492	180
rs78754209	HHAT	1:210742160	C	G	0.0771	2.1676	1.56507	3.0021	3.23001e-06	493	181
rs6751839		2:18424380	T	C	0.1677	1.80804	1.41006	2.31835	3.02471e-06	489	180
rs11096666	LOC107985856	2:20679858	C	T	0.428	1.68625	1.37435	2.06893	5.52156e-07	500	184
rs1828239		2:28703469	C	T	0.46	1.6277	1.331	1.99052	2.08534e-06	500	184
rs34071846	LTBP1	2:33314964	A	C	0.067	2.73703	1.91194	3.9182	3.77976e-08	485	180
rs12712337	LTBP1	2:33315230	T	C	0.067	2.73703	1.91194	3.9182	3.77976e-08	485	180
rs35059012	LTBP1	2:33317367	A	G	0.0546	2.38667	1.6482	3.45602	4.11619e-06	485	180
rs10169790	LTBP1	2:33322077	C	A	0.0536	2.52384	1.75408	3.63142	6.12706e-07	485	180
rs59211864		2:71978881	C	A	0.166	1.82264	1.41912	2.3409	2.58218e-06	497	184
rs79727293		3:20370569	A	T	0.1352	1.9276	1.45899	2.54673	3.87256e-06	492	183
rs6550076	OSBPL10	3:31890725	A	G	0.2265	1.84875	1.44463	2.36592	1.04433e-06	490	181
rs6780930	OSBPL10	3:31890851	A	T	0.1908	1.84984	1.43077	2.39166	2.69091e-06	490	181
rs12185897		3:36081857	A	G	0.467	1.70913	1.37283	2.1278	1.63003e-06	500	184
rs7642790		3:36082131	A	G	0.427	1.74834	1.39501	2.19116	1.23414e-06	500	184
rs1694157		3:102546388	C	A	0.1222	2.00471	1.49452	2.68906	3.45908e-06	487	181
rs1694155		3:102546472	G	A	0.1222	2.00471	1.49452	2.68906	3.45908e-06	487	181
rs1694154		3:102546725	A	T	0.1222	2.00471	1.49452	2.68906	3.45908e-06	487	181
rs1694153		3:102546829	C	A	0.1222	2.00471	1.49452	2.68906	3.45908e-06	487	181
rs1694184		3:102548591	T	G	0.114	2.00977	1.49065	2.70967	4.68174e-06	487	181
rs1694186		3:102549442	G	T	0.114	2.00977	1.49065	2.70967	4.68174e-06	487	181
rs1705932		3:102550188	C	G	0.114	2.00977	1.49065	2.70967	4.68174e-06	487	181
rs1705906		3:102552630	G	A	0.114	2.00977	1.49065	2.70967	4.68174e-06	487	181
rs9996525		4:75629520	C	T	0.0986	2.06588	1.52673	2.79544	2.57346e-06	487	181
rs17030840	LOC101927947	4:154891261	T	C	0.098	2.27891	1.68461	3.08288	9.14477e-08	500	184
rs72964705	LOC101927947	4:154923630	T	C	0.1097	1.91345	1.46067	2.50659	2.47263e-06	497	184
rs57208874	LHFPL2	5:77893371	T	C	0.0624	2.28161	1.60131	3.25092	4.96154e-06	497	184
rs74646357	LHFPL2	5:77901578	C	A	0.0634	2.41636	1.69518	3.44435	1.07003e-06	497	184
rs186021840	LHFPL2	5:77903674	T	C	0.0644	2.34787	1.65351	3.33381	1.83009e-06	497	184
rs191497040	LHFPL2	5:77903675	C	A	0.0644	2.34787	1.65351	3.33381	1.83009e-06	497	184
rs75850116	LHFPL2	5:77906248	A	G	0.0644	2.34787	1.65351	3.33381	1.83009e-06	497	184
rs74910519	LHFLP2	5:77907767	G	A	0.095	2.26068	1.64544	3.10596	4.83369e-07	500	184
rs77866850	LHFPL2	5:77908788	T	C	0.0946	2.2772	1.65833	3.12703	3.65594e-07	497	184
rs75649278	LHFPL2	5:77911924	C	T	0.0996	2.33005	1.70044	3.1928	1.41547e-07	497	184
rs73780554	LOC107986440	5:108054591	A	C	0.0565	2.88095	1.86324	4.45453	1.94716e-06	487	181
rs56366803	LOC107986440	5:108055812	G	A	0.0565	2.88095	1.86324	4.45453	1.94716e-06	487	181
rs114900943	LOC107986440	5:108057099	A	G	0.0565	2.88095	1.86324	4.45453	1.94716e-06	487	181
rs1423458	LOC107986440	5:108064681	T	C	0.0565	2.88095	1.86324	4.45453	1.94716e-06	487	181
rs115675441	LOC107986440	5:108068480	T	G	0.0565	2.88095	1.86324	4.45453	1.94716e-06	487	181
rs77810139	LOC107986440	5:108068908	T	A	0.0565	2.88095	1.86324	4.45453	1.94716e-06	487	181
rs76609518	LOC107986440	5:108072044	C	G	0.0565	2.88095	1.86324	4.45453	1.94716e-06	487	181
rs924877	LINC01951	5:174379470	G	T	0.1972	1.92507	1.49293	2.4823	4.42723e-07	497	184
rs56825496	LINC01951	5:174381215	T	C	0.1962	1.90573	1.47713	2.4587	7.00711e-07	497	184
rs13220077	BLOC1S5-TXNDC5	6:7917934	T	G	0.411	1.68359	1.3509	2.09822	3.52469e-06	500	184
rs62462990	CACNA2D1	7:81830189	C	T	0.308	1.72315	1.38718	2.14048	8.75573e-07	500	184
rs62462992	CACNA2D1	7:81831051	T	C	0.308	1.72315	1.38718	2.14048	8.75573e-07	500	184
rs115490444	CHCHD3	7:132528508	C	T	0.0532	2.54682	1.74181	3.72388	1.41519e-06	489	183
rs2409117	LOC124901866	8:8832506	G	T	0.43	0.535367	0.426555	0.671936	7.05478e-08	500	184
rs2409118	LOC124901866	8:8832631	C	G	0.375	0.540148	0.429944	0.6786	1.22121e-07	500	184
rs62492945	LOC124901866	8:8833094	A	G	0.352	0.553098	0.438972	0.696896	5.09469e-07	500	184
rs10103953	LOC124901866	8:8834240	T	G	0.446	0.522239	0.416195	0.655302	2.02506e-08	500	184
rs10113530	LOC124901866	8:8834247	G	A	0.441	0.533244	0.424872	0.66926	5.81249e-08	500	184
rs10113609	LOC124901866	8:8834260	G	T	0.45	0.544788	0.433805	0.684165	1.73514e-07	500	184
rs1897211	LOC124901866	8:8837844	T	C	0.439	0.585246	0.468405	0.731233	2.4177e-06	492	180
rs149907716		8:42418440	T	C	0.0862	2.38113	1.66622	3.40277	1.90792e-06	487	181
rs2020247	PVT1	8:129085013	G	C	0.45	0.586769	0.467707	0.736139	4.07561e-06	500	184
rs7870191	LOC101930053	9:2415379	C	T	0.2917	1.79613	1.40944	2.28892	2.19605e-06	492	180
rs139002890	DAB2IP	9:124430028	T	C	0.1026	2.13515	1.55081	2.93967	3.32698e-06	497	184
rs112212370	SORCS1	10:108351037	T	C	0.0488	2.77842	1.79278	4.30595	4.8401e-06	482	180
rs113908357	SORCS1	10:108354700	A	G	0.0488	2.77842	1.79278	4.30595	4.8401e-06	482	180
rs112082133	SORCS1	10:108356263	G	C	0.0488	2.77842	1.79278	4.30595	4.8401e-06	482	180
rs74480905	SORCS1	10:108356476	G	A	0.0488	2.77842	1.79278	4.30595	4.8401e-06	482	180
rs150671472	SORCS1	10:108358921	T	C	0.0488	2.77842	1.79278	4.30595	4.8401e-06	482	180
rs112960288	SORCS1	10:108361605	C	G	0.0488	2.77842	1.79278	4.30595	4.8401e-06	482	180
rs113597610	SORCS1	10:108363441	G	T	0.0488	2.77842	1.79278	4.30595	4.8401e-06	482	180
rs113085873	SORCS1	10:108366894	C	T	0.0488	2.77842	1.79278	4.30595	4.8401e-06	482	180
rs12247899	SORCS1	10:108376546	C	T	0.056	2.84627	1.8762	4.31792	8.68538e-07	482	180
rs12256205	SORCS1	10:108382484	G	A	0.056	2.84627	1.8762	4.31792	8.68538e-07	482	180
rs111810244	SORCS1	10:108383099	G	C	0.056	2.84627	1.8762	4.31792	8.68538e-07	482	180
rs12258012	SORCS1	10:108396208	G	C	0.0539	2.88403	1.90372	4.36914	5.79691e-07	482	180
rs7909886		10:108431388	C	T	0.0854	2.35045	1.6367	3.37547	3.68994e-06	486	181
rs75845410		11:27777796	G	A	0.072	2.53215	1.77221	3.61796	3.34263e-07	493	181
rs80177546		11:27777841	T	C	0.072	2.53215	1.77221	3.61796	3.34263e-07	493	181
rs80238569		11:27777863	G	A	0.074	2.51573	1.76822	3.57923	2.92156e-07	493	181
rs79808408		11:27778579	G	T	0.071	2.46466	1.71931	3.53314	9.13715e-07	493	181
rs76822677		11:27778620	C	T	0.073	2.4505	1.7169	3.49754	7.89944e-07	493	181
rs75945125		11:27778925	C	T	0.073	2.4505	1.7169	3.49754	7.89944e-07	493	181
rs79637814		11:27779741	C	T	0.074	2.51573	1.76822	3.57923	2.92156e-07	493	181
rs4554852		11:27780531	A	C	0.074	2.51573	1.76822	3.57923	2.92156e-07	493	181
rs74434089		11:27781770	A	G	0.074	2.51573	1.76822	3.57923	2.92156e-07	493	181
rs728634		11:27782207	T	C	0.074	2.51573	1.76822	3.57923	2.92156e-07	493	181
rs2172234		11:27782456	C	A	0.0751	2.4007	1.71589	3.35882	3.20083e-07	493	181
rs75601975		11:27783503	G	T	0.0751	2.4007	1.71589	3.35882	3.20083e-07	493	181
rs74396689		11:27783603	C	T	0.0751	2.4007	1.71589	3.35882	3.20083e-07	493	181
rs16917299		11:27783815	A	T	0.0751	2.4007	1.71589	3.35882	3.20083e-07	493	181
rs7127666		11:27784496	C	T	0.0751	2.4007	1.71589	3.35882	3.20083e-07	493	181
rs16917303		11:27784775	C	G	0.0751	2.4007	1.71589	3.35882	3.20083e-07	493	181
rs75994913		11:27785748	G	T	0.0751	2.4007	1.71589	3.35882	3.20083e-07	493	181
rs16917304		11:27785782	C	T	0.0751	2.4007	1.71589	3.35882	3.20083e-07	493	181
rs61557075		11:27787675	C	A	0.0751	2.4007	1.71589	3.35882	3.20083e-07	493	181
rs10501089		11:27788859	T	C	0.0751	2.4007	1.71589	3.35882	3.20083e-07	493	181
rs76023974		11:27788922	T	C	0.0751	2.4007	1.71589	3.35882	3.20083e-07	493	181
rs12099099		11:33993683	T	A	0.0562	2.36278	1.68424	3.3147	6.41472e-07	489	183
rs10793059	RELT	11:73093359	T	C	0.1224	1.9483	1.46627	2.58879	4.24236e-06	490	181
rs2154948		11:73109635	A	G	0.1245	1.93424	1.46118	2.56044	4.02052e-06	490	181
rs580818	FAM168A	11:73166382	T	C	0.1255	1.94966	1.47046	2.58501	3.49776e-06	490	181
rs55876723		13:32302001	C	T	0.1369	2.05553	1.54374	2.737	8.12842e-07	493	181
rs7321373		13:32302841	A	G	0.107	2.15494	1.59834	2.90536	4.74736e-07	500	184
rs7332848		13:32304155	T	A	0.1176	2.13797	1.59867	2.8592	2.99939e-07	493	181
rs113041082		13:32305215	C	T	0.1031	2.23085	1.61255	3.08623	1.2633e-06	485	177
rs184107047		13:32305239	T	C	0.1103	2.08275	1.52089	2.85218	4.7849e-06	485	177
rs9594358		13:32305310	A	G	0.1339	1.90711	1.45655	2.49704	2.6681e-06	493	181
rs206141	ZAR1L	13:32305445	C	T	0.1156	2.15193	1.60785	2.88012	2.55674e-07	493	181
rs73161388		13:32307898	T	C	0.1349	1.92775	1.46008	2.54522	3.66021e-06	493	181
rs75657654	14:38008106	14:38477311	G	T	0.066	2.58554	1.76832	3.78043	9.53868e-07	500	184
rs7171579	MCTP2	15:94838899	T	C	0.2988	0.553368	0.436287	0.70187	1.06774e-06	497	184
rs12449685		17:79693051	C	T	0.141	1.97932	1.50031	2.61126	1.3677e-06	500	184
rs12449687		17:79693136	C	T	0.141	1.97932	1.50031	2.61126	1.3677e-06	500	184
rs12449697		17:79693177	C	T	0.141	1.97932	1.50031	2.61126	1.3677e-06	500	184
rs12449703		17:79693217	C	T	0.158	1.90729	1.45151	2.50618	3.58085e-06	500	184
rs12453894		17:79693277	C	A	0.141	1.97932	1.50031	2.61126	1.3677e-06	500	184
rs1395064	AKAIN1	18:5145389	T	C	0.0974	2.3547	1.68419	3.29216	5.47927e-07	493	181
rs4128580	AKAIN1	18:5146647	G	C	0.0974	2.3547	1.68419	3.29216	5.47927e-07	493	181
rs17378322	AKAIN1	18:5152926	A	G	0.0974	2.24466	1.60326	3.14265	2.4849e-06	493	181
rs28651321	RAB12	18:8619923	A	G	0.0916	2.18526	1.56928	3.04303	3.70322e-06	486	181
rs28482355	RAB12	18:8620015	C	T	0.0916	2.18526	1.56928	3.04303	3.70322e-06	486	181
rs11661427	RAB12	18:8621122	T	C	0.0916	2.18526	1.56928	3.04303	3.70322e-06	486	181
rs9964754	RAB12	18:8621345	G	A	0.0916	2.18526	1.56928	3.04303	3.70322e-06	486	181
rs9967358	RAB12	18:8621420	G	T	0.0916	2.18526	1.56928	3.04303	3.70322e-06	486	181
rs9952374	RAB12	18:8621501	A	G	0.0916	2.18526	1.56928	3.04303	3.70322e-06	486	181
rs9953111	RAB12	18:8621559	T	C	0.0916	2.18526	1.56928	3.04303	3.70322e-06	486	181
rs9952495	RAB12	18:8621636	T	G	0.0916	2.18526	1.56928	3.04303	3.70322e-06	486	181
rs9952503	RAB12	18:8621656	A	G	0.0916	2.18526	1.56928	3.04303	3.70322e-06	486	181
rs9955120	RAB12	18:8622032	A	G	0.0916	2.18526	1.56928	3.04303	3.70322e-06	486	181
rs114432783	PROSER3	19:36253895	T	C	0.082	2.13176	1.56359	2.90641	1.69817e-06	500	184
rs59549170	ARHGAP33	19:36268321	A	G	0.081	2.23261	1.63703	3.04487	3.9072e-07	500	184
rs61746352	LINC01529	19:36282283	T	C	0.0776	2.23818	1.61527	3.10131	1.2887e-06	490	181
rs34411591	RASGRP4	19:38901660	A	G	0.1237	1.98822	1.49269	2.64826	2.61595e-06	497	184
rs34898849	RASGRP4	19:38901715	A	C	0.1237	1.98822	1.49269	2.64826	2.61595e-06	497	184
rs12974979	RASGRP4	19:38911715	G	C	0.1217	1.97887	1.48344	2.63974	3.44348e-06	497	184
rs11883126	RASGRP4	19:38912271	A	G	0.1217	1.97887	1.48344	2.63974	3.44348e-06	497	184
rs12986359	RASGRP4	19:38916239	T	C	0.1217	1.97887	1.48344	2.63974	3.44348e-06	497	184
rs12973210	RASGRP4	19:38916308	A	T	0.1217	1.97887	1.48344	2.63974	3.44348e-06	497	184
rs12971920	RASGRP4	19:38916327	A	G	0.1217	1.97887	1.48344	2.63974	3.44348e-06	497	184
rs35136248	RASGRP4	19:38916736	G	C	0.1217	1.97887	1.48344	2.63974	3.44348e-06	497	184
rs17640544	RASGRP4	19:38917095	C	T	0.1217	1.97887	1.48344	2.63974	3.44348e-06	497	184
rs12972609	RASGRP4	19:38917863	A	G	0.1217	1.97887	1.48344	2.63974	3.44348e-06	497	184
rs12982894		19:38919544	A	G	0.1207	1.98592	1.48902	2.64864	3.01577e-06	497	184
rs12974363		19:38919971	T	C	0.1207	1.98592	1.48902	2.64864	3.01577e-06	497	184
rs4819242	PCNT	21:47783032	T	C	0.4014	1.61893	1.31731	1.98959	4.64944e-06	497	184
rs2839226	PCNT	21:47786494	T	C	0.4014	1.61893	1.31731	1.98959	4.64944e-06	497	184
rs35450530		22:35415574	T	C	0.0705	2.3876	1.64574	3.46386	4.55702e-06	482	180
Abbreviations: CI - confidence interval; CRC - colorectal cancer; HR - hazard ratio; MAF - minor allele frequency
* All hazard ratios are per one minor allele increase, adjusted for age at diagnosis, sex, stage, and the first five principal components

## Sheet: Supplementary Table S2
Table S2: Summary of associations between single-nucleotide polymorphisms and overall mortality (p-value < 5.0 x 10-6)
RSID	GENE	CHR:POS	Minor allele	Major allele	MAF	HR*	LOWER CI	UPPER CI	PVALUE	SAMPLE SIZE	MORTALITY EVENTS
rs56708895	EIF2D	1:206786317	G	A	0.0742	2.10794	1.59554	2.78491	1.53702e-07	492	310
rs12074764	LOC105372926	1:220045654	C	T	0.167	1.6306	1.33228	1.99572	2.10593e-06	497	314
rs11096666	LOC107985856	2:20679858	C	T	0.428	1.54773	1.3197	1.81517	7.8157e-08	500	316
rs34071846	LTBP1	2:33314964	A	C	0.067	2.07836	1.55949	2.76988	5.96746e-07	485	304
rs12712337	LTBP1	2:33315230	T	C	0.067	2.07836	1.55949	2.76988	5.96746e-07	485	304
rs6712433	MSH2	2:47807746	G	C	0.084	2.08132	1.56032	2.77627	6.14419e-07	476	304
rs73015935	XIRP2	2:167971871	C	A	0.1348	1.70095	1.35509	2.13508	4.64847e-06	497	314
rs73995735	NGEF	2:233813270	A	G	0.0871	1.85005	1.42127	2.4082	4.80035e-06	482	305
rs1823454		3:36182896	A	G	0.2928	1.51018	1.27306	1.79145	2.24076e-06	497	314
rs2940	TAPT1-AS1	4:16258155	A	G	0.22	1.54636	1.28305	1.86371	4.71609e-06	500	316
rs6852973	SHROOM3	4:77388369	A	T	0.0542	2.21372	1.61395	3.03639	8.26004e-07	480	303
rs111609368		4:133635932	G	A	0.0724	1.83859	1.42077	2.37927	3.65366e-06	497	314
rs13167720		5:26862104	C	T	0.307	1.51985	1.28904	1.79199	6.31803e-07	500	316
rs78772823	LOC102467081	5:54317952	T	C	0.0612	2.20203	1.61458	3.00323	6.16508e-07	482	302
rs924877	LINC01951	5:174379470	G	T	0.1972	1.66078	1.35671	2.03301	8.80455e-07	497	314
rs56825496	LINC01951	5:174381215	T	C	0.1962	1.65178	1.34886	2.02272	1.20266e-06	497	314
rs13220077		6:7917934	T	G	0.411	1.47714	1.25022	1.74525	4.55298e-06	500	316
rs410340	NUDT3	6:34271778	T	C	0.468	0.675086	0.570681	0.798592	4.56711e-06	500	316
rs611928	NUDT3	6:34279400	G	A	0.472	0.670944	0.567389	0.793399	3.07437e-06	500	316
rs568502	NUDT3	6:34279401	T	G	0.472	0.670944	0.567389	0.793399	3.07437e-06	500	316
rs9368810	RPS10-NUDT3	6:34374795	A	G	0.4683	0.664657	0.558865	0.790474	3.86968e-06	489	308
rs866921	IPCEF1	6:154611447	A	G	0.158	1.6871	1.36447	2.08603	1.3673e-06	500	316
rs370529534	AGMO	7:15446423	A	G	0.0579	2.22491	1.6121	3.07066	1.1438e-06	492	310
rs1859818		7:25484642	A	G	0.054	2.25668	1.62415	3.13554	1.2341e-06	500	316
rs28752068	CALN1	7:71514411	T	C	0.16	1.62681	1.32143	2.00277	4.48593e-06	497	314
rs115490444	CHCHD3	7:132528508	C	T	0.0532	2.27254	1.67652	3.08046	1.22628e-07	489	308
rs75160498	LOC105377785	8:2662551	A	G	0.0511	2.42008	1.70907	3.42688	6.36277e-07	489	308
rs10103953	LOC124901866	8:8834240	T	G	0.446	0.665653	0.561482	0.789151	2.77095e-06	500	316
rs73195785	LOC105379227	8:8856922	T	C	0.0933	1.87235	1.4527	2.41321	1.2711e-06	493	310
rs73669122		9:129313248	T	C	0.09	1.78748	1.40558	2.27313	2.17714e-06	500	316
rs112326204		10:61492497	A	G	0.1237	1.72395	1.36578	2.17605	4.57238e-06	497	314
rs73267546	MRLN	10:61496482	T	C	0.123	1.72018	1.36323	2.17061	4.84771e-06	500	316
rs12358729	ZCCHC24	10:81173663	T	C	0.1542	1.62688	1.32722	1.99419	2.7916e-06	493	310
rs12262566	ZCCHC24	10:81179811	T	C	0.052	2.35621	1.66723	3.32991	1.19477e-06	490	308
rs11002977	ZCCHC24	10:81186213	G	C	0.051	2.3385	1.64819	3.31793	1.94037e-06	490	308
rs11192931		10:108273110	C	T	0.217	1.56308	1.31436	1.85886	4.38663e-07	500	316
rs112212370	SORCS1	10:108351037	T	C	0.0488	2.29134	1.62743	3.22608	2.03479e-06	482	305
rs113908357	SORCS1	10:108354700	A	G	0.0488	2.29134	1.62743	3.22608	2.03479e-06	482	305
rs112082133	SORCS1	10:108356263	G	C	0.0488	2.29134	1.62743	3.22608	2.03479e-06	482	305
rs74480905	SORCS1	10:108356476	G	A	0.0488	2.29134	1.62743	3.22608	2.03479e-06	482	305
rs150671472	SORCS1	10:108358921	T	C	0.0488	2.29134	1.62743	3.22608	2.03479e-06	482	305
rs112960288	SORCS1	10:108361605	C	G	0.0488	2.29134	1.62743	3.22608	2.03479e-06	482	305
rs113597610	SORCS1	10:108363441	G	T	0.0488	2.29134	1.62743	3.22608	2.03479e-06	482	305
rs113085873	SORCS1	10:108366894	C	T	0.0488	2.29134	1.62743	3.22608	2.03479e-06	482	305
rs12247899	SORCS1	10:108376546	C	T	0.056	2.2212	1.60479	3.07437	1.49409e-06	482	305
rs12256205	SORCS1	10:108382484	G	A	0.056	2.2212	1.60479	3.07437	1.49409e-06	482	305
rs111810244	SORCS1	10:108383099	G	C	0.056	2.2212	1.60479	3.07437	1.49409e-06	482	305
rs12258012	SORCS1	10:108396208	G	C	0.0539	2.29026	1.65758	3.16441	5.06816e-07	482	305
rs2119567		11:13142511	C	A	0.0531	2.16998	1.55617	3.02588	4.94881e-06	490	308
rs10741608		11:13148820	A	G	0.0531	2.16998	1.55617	3.02588	4.94881e-06	490	308
rs138641842 [	LOC105369572	11:129179711	T	C	0.0593	2.07165	1.51965	2.82416	4.08521e-06	489	308
rs114674786	LOC105369572	11:129186421	A	G	0.0562	2.09247	1.53007	2.8616	3.78257e-06	489	308
rs141945296	LOC105369572	11:129187180	A	G	0.0562	2.09247	1.53007	2.8616	3.78257e-06	489	308
rs73016878	PRDM10	11:129809716	T	C	0.08	1.9772	1.49075	2.62237	2.23154e-06	500	316
rs3734068	PRDM10	11:129815020	G	A	0.187	1.66423	1.35817	2.03926	8.98763e-07	500	316
rs10791273	OPCML	11:132920785	G	A	0.199	1.58381	1.30274	1.92552	3.96331e-06	500	316
rs74064290	LOC101928387	12:19818287	A	G	0.126	1.70682	1.36866	2.12853	2.07642e-06	500	316
rs688293	LOC105369859	12:78737069	T	A	0.115	1.85169	1.44756	2.36865	9.37167e-07	500	316
rs16945444		12:115796836	A	G	0.177	1.62265	1.31995	1.99475	4.32144e-06	500	316
rs7133719	LINC02463	12:116251991	G	T	0.454	1.47832	1.25084	1.74717	4.53216e-06	500	316
rs7338001	LCP1	13:46755852	A	G	0.2	1.60506	1.31849	1.95391	2.41284e-06	500	316
rs76645062	MDGA2	14:47460256	G	A	0.0543	2.29145	1.65872	3.16555	4.92049e-07	479	303
rs7171579	MCTP2	15:94838899	T	C	0.2988	0.594114	0.495151	0.712857	2.13205e-08	497	314
rs1378597	MCTP2	15:94839569	A	C	0.223	1.5297	1.28147	1.82603	2.53626e-06	500	316
rs154663	CHMP1A	16:89726035	T	C	0.2163	0.591318	0.472782	0.739574	4.16446e-06	497	314
rs166297	SPATA33	16:89731185	A	G	0.2163	0.58193	0.464874	0.72846	2.30114e-06	497	314
rs258318	SPATA33	16:89732050	T	C	0.2233	0.592681	0.474968	0.739568	3.64481e-06	497	314
rs8062346	SPATA33	16:89732668	A	G	0.1581	0.555032	0.431475	0.713971	4.59787e-06	487	309
rs460319	SPATA33	16:89734093	G	T	0.2374	0.579172	0.465452	0.720675	9.72361e-07	497	314
rs7221526	TMEM92	17:48356996	G	A	0.3789	1.4866	1.25538	1.76041	4.28646e-06	487	309
rs74654118		17:79692864	C	T	0.123	1.76792	1.40026	2.23212	1.66611e-06	500	316
rs28651321	RAB12	18:8619923	A	G	0.0916	1.86086	1.43104	2.41978	3.57556e-06	486	309
rs28482355	RAB12	18:8620015	C	T	0.0916	1.86086	1.43104	2.41978	3.57556e-06	486	309
rs11661427	RAB12	18:8621122	T	C	0.0916	1.86086	1.43104	2.41978	3.57556e-06	486	309
rs9964754	RAB12	18:8621345	G	A	0.0916	1.86086	1.43104	2.41978	3.57556e-06	486	309
rs9967358	RAB12	18:8621420	G	T	0.0916	1.86086	1.43104	2.41978	3.57556e-06	486	309
rs9952374	RAB12	18:8621501	A	G	0.0916	1.86086	1.43104	2.41978	3.57556e-06	486	309
rs9953111	RAB12	18:8621559	T	C	0.0916	1.86086	1.43104	2.41978	3.57556e-06	486	309
rs9952495	RAB12	18:8621636	T	G	0.0916	1.86086	1.43104	2.41978	3.57556e-06	486	309
rs9952503	RAB12	18:8621656	A	G	0.0916	1.86086	1.43104	2.41978	3.57556e-06	486	309
rs9955120	RAB12	18:8622032	A	G	0.0916	1.86086	1.43104	2.41978	3.57556e-06	486	309
rs1943861	LOC105372190	18:71290002	A	G	0.428	0.683853	0.580995	0.804921	4.89023e-06	500	316
rs4316841	LOC105372190	18:71291505	A	T	0.428	0.683853	0.580995	0.804921	4.89023e-06	500	316
rs12458757	LOC105372190	18:71292103	T	C	0.428	0.683853	0.580995	0.804921	4.89023e-06	500	316
rs12456955	LOC105372190	18:71292355	A	T	0.428	0.683853	0.580995	0.804921	4.89023e-06	500	316
rs73284320		20:21008605	C	G	0.0688	2.01139	1.52621	2.6508	6.97812e-07	487	309
rs73284322		20:21009005	T	C	0.0667	1.98339	1.49919	2.62398	1.62167e-06	487	309
rs76547780		21:18651289	A	G	0.1137	1.7432	1.37331	2.21271	4.94669e-06	497	314
Abbreviations: CI - confidence interval; HR - hazard ratio; MAF - minor allele frequency
*All hazard ratios are per one minor allele increase, adjusted for age at diagnosis, sex, stage, and the first five principal components
