# Supplementary material for: A Genome‐Wide Association Study of Colorectal Cancer Mortality Outcomes Among Individuals of African and Admixture Ancestry
Source: Mol Carcinog. 2026 Jan 29;65(4):422–33. doi: 10.1002/mc.70086 (PMC12973162; doi:10.1002/mc.70086)
Supplement: Supplementary file 4 — Table S4: Summary of previously reported genome‐wide associations for overall or colorectal cancer‐specific survival outcomes obtained from the NHGRI‐EBI GWAS catalogue. [file MC-65-422-s005.xlsx]

## Sheet: Table S4
Table S4: Summary of previously reported genome-wide associations for overall or colorectal cancer-specific survival outcomes obtained from the NHGRI-EBI GWAS catalogue
SNP information and assocation from the NHGRI-EBI GWAS catalogue													SNP information in SCCS sample							SCCS - overall mortality associationb				SCCS - CRC-specific mortality associationb
GWAS catalogue accession ID	First author	RSIDa	chr:pos	Effect allele	Mapped gene(s)	HR (95% CI)	Tumor location	Stage	Outcome	Ancestry	Sample size		SCCS - RSIDb	R2 (proxies)	SCCS - chr:pos	SCCS - Effect allele	SCCS - Effect allele freq	SCCS - sample size		SCCS - HR (95% CI)c, overall mortality	SCCS - P-value, overall mortality	SCCS - N events, overall mortality		SCCS - HR (95% CI)c, CRC-specific mortality	SCCS - P-value, CRC-specific mortality	SCCS - N events, CRC-specific mortality
GCST90102457	Labadie JD	rs189655236	12:12523771	C	BORCS5	2.14 (1.65-2.77)	Colon (proximal)	I-IV	Cancer-specific survival	European	6214		Variant has low minor allele frequency (< .05) or low imputation quality score, is not included in the SCCS analysis data set
GCST90102458	Labadie JD	rs698022	14:59136265	C	LINC01500	1.48 (1.30-1.69)	Colon (distal)	I-IV	Cancer-specific survival	European	4881		rs698022	N/A	14:59136265	C	0.84	500		1.08 (0.87-1.33)	0.478103	316		1.03 (0.79-1.35)	0.843615	184
GCST90102457	Labadie JD	rs144717887	14:86998939	G	LINC02309 - LINC01148	2.01 (1.57-2.58)	Colon (proximal)	I-IV	Cancer-specific survival	European	6214		Variant has low minor allele frequency (< .05) or low imputation quality score, is not included in the SCCS analysis data set
GCST003230	Phipps AI	rs1442089	18:51107079	C	LINC01917, LINC01919	1.56 (1.3-1.87)	Colon and rectum	IV	Cancer-specific survival	European	426		rs1442089	N/A	18:51107079	C	0.354	500		1.03 (0.88-1.21)	0.695231	316		1.11 (0.90-1.35)	0.333406	184
N/A	Wills C	rs10857917	1:112542846	G	LOC643355	1.44 (1.24–1.67)	Colon (proximal)	IV	Overall survival	European	514		rs10857917	N/A	1:112542846	G	0.09	490		1.02 (0.78-1.34)	0.88	311		0.96 (0.66-1.38)	0.818578	181
N/A	Wills C	rs60453441	1:17628297	G		0.69 (0.59–0.81)	Rectum	IV	Overall survival	European	892		rs60453441	N/A	1:17628297	G	0.26	500		0.84 (0.69-1.02)	0.05	316		0.87 (0.67-1.13)	0.30215	184
N/A	Wills C	rs74602176	1:177411196	A	BRINP2	1.72 (1.38–2.15)	Rectum	IV	Overall survival	European	892		Variant has low minor allele frequency (< .05) or low imputation quality score, is not included in the SCCS analysis data set
GCST002822	Xu W	rs10921219	1:192587863	NR	RGS1 - RGS13	1.90 (1.44-2.49)	Colon	I-IV	Overall survival	European	334		rs6428118 (proxy)	0.2906	1:192583779	T	0.37	490		0.85 (0.73-1.00)	0.0549341	311		0.78 (0.63-0.97)	0.0238945	181
N/A	Wills C	rs35955655	1:20970471	CTA	CDA, DDOST, MIR6084, PINK1, PINK1-AS	0.71 (0.62–0.82)	Colon (proximal)	IV	Overall survival	European	514		rs650616 (proxy)	0.9488	1:20978058	A	0.41	500		1.03 (0.87-1.21)	0.733809	316		1.01 (0.81-1.26)	0.92568	184
N/A	Wills C	rs12062055	1:213760243	G		2.02 (1.53–2.67)	Colon (proximal)	IV	Overall survival	European	514		rs12062055	N/A	1:213760243	G	0.262	500		1.05 (0.87-1.26)	0.600642	316		0.97 (0.76-1.24)	0.802075	184
N/A	Wills C	rs41268739	1:227221239	T	CDC42BPA	2.04 (1.50–2.78)	Colon (distal)	IV	Overall survival	European	493		rs41268739	N/A	1:227221239	T	0.093	500		1.06 (0.80-1.39)	0.700913	316		0.94 (0.64-1.38)	0.759212	184
N/A	Wills C	rs34507557	1:227297076	CT	CDC42BPA	1.66 (1.34–2.07)	Colon (distal)	IV	Overall survival	European	493		Variant has low minor allele frequency (< .05) or low imputation quality score, is not included in the SCCS analysis data set
N/A	Wills C	rs35066664	1:4434944	G		1.69 (1.35–2.11)	Rectum	IV	Overall survival	European	892		rs35066664	N/A	1:4434944	G	0.281	500		1.01 (0.84-1.21)	0.917376	316		0.88 (0.70-1.12)	0.314405	184
GCST002821	Xu W	rs1555895	10:837407	NR	DIP2C - LARP4B	2.94 (1.85-4.55)	Rectum	I-IV	Overall survival	European	171		rs1000278 (proxy)	0.2706	10:852629	T	0.3008	497		0.98 (0.82-1.17)	0.817072	314		1.06 (0.85-1.33)	0.583581	184
N/A	Wills C	rs117589090	10:8497242	G		2.08 (1.53–2.81)	Colon (distal)	IV	Overall survival	European	493		Variant has low minor allele frequency (< .05) or low imputation quality score, is not included in the SCCS analysis data set
N/A	Wills C	rs7907707	10:8506229	C		1.63 (1.33–1.99)	Colon (distal)	IV	Overall survival	European	493		rs7907707	N/A	10:8506229	C	0.368	500		1.00 (0.84-1.19)	0.973776	316		0.96 (0.76-1.21)	0.731069	184
N/A	Wills C	rs12273047	11:11082966	C		1.33 (1.18–1.50)	Rectum	IV	Overall survival	European	892		rs12273047	N/A	11:11082966	C	0.211	500		1.01 (0.83-1.23)	0.922871	316		1.04 (0.81-1.35)	0.744061	184
N/A	Wills C	rs1514081	11:22499539	C		0.73 (0.63–0.83)	Colon (proximal)	IV	Overall survival	European	514		rs1514081	N/A	11:22499539	C	0.1084	489		1.01 (0.77-1.31)	0.960528	308		0.97 (0.69-1.38)	0.880638	183
GCST003229	Phipps AI	rs12224794	11:41068900	A	LRRC4C	1.15 (1.09-1.22)	Colon and rectum	I-IV	Overall survival	European	3494		rs12224794	N/A	11:41068900	A	0.242	500		0.97 (0.8.0-1.17)	0.737286	316		0.86 (0.67-1.10)	0.234658	184
GCST011584	Innocenti F	rs11246159	11:436461	G	ANO9	1.47 (1.24-1.75)	Colon and rectum	IV	Overall survival	European	505		rs10902164 (proxy)	0.8428	11:432213	A	0.2787	497		0.81 (0.68-0.98)	0.0316349	314		0.71 (0.55-0.91)	0.00810039	184
GCST011584	Innocenti F	rs7300446	12:16674220	G	MGST1	1.56 (1.30-1.87)	Colon and rectum	IV	Overall survival	European	505		rs7300446	N/A	12:16674220	G	0.141	500		1.00 (0.80-1.26)	0.984847	316		1.02 (0.76-1.37)	0.900803	184
N/A	Wills C	rs11048907	12:27344004	T	ARNTL2, C12orf71, MED21, STK38L, TM7SF3	1.71 (1.35–2.16)	Colon (proximal)	IV	Overall survival	European	514		Variant has low minor allele frequency (< .05) or low imputation quality score, is not included in the SCCS analysis data set
N/A	Wills C	rs77984832	12:43479596	T		1.82 (1.45–2.29)	Rectum	IV	Overall survival	European	892		Variant has low minor allele frequency (< .05) or low imputation quality score, is not included in the SCCS analysis data set
N/A	Wills C	rs10878838	12:68877360	T	LOC100507195	1.64 (1.32–2.03)	Colon (proximal)	IV	Overall survival	European	514		rs10878838	N/A	12:68877360	T	0.22	500		0.94 (0.77-1.15)	0.546652	316		1.00 (0.77-1.28)	0.982147	184
N/A	Wills C	rs7319699	13:24199197	G	TNFRSF19	1.45 (1.24–1.71)	Colon (distal)	IV	Overall survival	European	493		rs7319699	N/A	13:24199197	G	0.316	500		1.01 (0.86-1.19)	0.906288	316		1.03 (0.83-1.28)	0.771518	184
N/A	Wills C	rs11842682	13:56589563	T		1.51 (1.26–1.81)	Colon (distal)	IV	Overall survival	European	493		Variant has low minor allele frequency (< .05) or low imputation quality score, is not included in the SCCS analysis data set
N/A	Wills C	rs1388194	13:90799554	T		0.71 (0.62–0.82)	Colon (proximal)	IV	Overall survival	European	514		rs1388194	N/A	13:90799554	T	0.237	500		0.98 (0.81-1.18)	0.801715	316		1.01 (0.79-1.29)	0.951878	184
N/A	Wills C	rs11159167	14:25725809	G		1.43 (1.23–1.67)	Colon (distal)	IV	Overall survival	European	493		rs11159167	N/A	14:25725809	G	0.314	500		1.00 (0.84-1.18)	0.965946	316		0.99 (0.80-1.23)	0.915201	184
GCST002822	Xu W	rs17280262	14:97053924	NR	PAPOLA - RN7SKP108	2.66 (1.75-4.04)	Colon	I-IV	Overall survival	European	334		Variant has low minor allele frequency (< .05) or low imputation quality score, is not included in the SCCS analysis data set
GCST003231	Phipps AI	rs1075232	15:31741216	A	KLF13 - OTUD7A	1.49 (1.26-1.76)	Colon and rectum	I-III	Overall survival	European	2843		rs1075232	N/A	15:31741216	A	0.0808	489		1.02 (0.76-1.36)	0.918887	308		0.96 (0.65-1.41)	0.830742	183
N/A	Wills C	rs78745358	15:37025866	A	C15orf41	1.63 (1.31–2.02)	Rectum	IV	Overall survival	European	892		Variant has low minor allele frequency (< .05) or low imputation quality score, is not included in the SCCS analysis data set
GCST002821	Xu W	rs10152207	15:38129779	NR	Metazoa_SRP - TMCO5A	3.06 (1.90-4.93)	Rectum	I-IV	Overall survival	European	171		rs10152207	N/A	15:38129779	A	0.09	500		1.03 (0.79-1.35)	0.819034	316		0.88 (0.60-1.29)	0.49812	184
GCST002821	Xu W	rs338389	15:68260008	NR	RNU6-1 - PIAS1	3.4 (2.04-5.67)	Rectum	I-IV	Overall survival	European	171		rs338389	N/A	15:68260008	G	0.288	500		1.05 (0.88-1.25)	0.61376	316		1.13 (0.91-1.42)	0.274323	184
GCST011584	Innocenti F	rs11644916	16:359567	A	AXIN1	1.4 (1.20-1.59)	Colon and rectum	IV	Overall survival	European	505		rs11644916	N/A	16:359567	A	0.369	500		1.23 (1.05-1.44)	0.0111406	316		1.02 (0.83-1.26)	0.840005	184
N/A	Wills C	rs2949938	17:65503997	A	PITPNC1	1.69 (1.36–2.10)	Rectum	IV	Overall survival	European	892		rs2949938	N/A	17:65503997	A	0.2213	497		1.19 (0.98-1.44)	0.0817922	314		1.17 (0.91-1.50)	0.221837	184
N/A	Wills C	rs147899046	17:76516811	A	DNAH17	1.43 (1.23–1.65)	Colon (proximal)	IV	Overall survival	European	514		Variant has low minor allele frequency (< .05) or low imputation quality score, is not included in the SCCS analysis data set
GCST002822	Xu W	rs3794924	18:29041734	NR	DSG3	2.37 (1.65-3.43)	Colon	I-IV	Overall survival	European	334		rs3794924	N/A	18:29041734	A	0.1136	493		1.23 (0.95-1.61)	0.117397	310		1.24 (0.88-1.74)	0.217854	181
GCST003230	Phipps AI	rs1372474	18:51116832	G	LINC01919	1.53 (1.28-1.83)	Colon and rectum	IV	Overall survival	European	426		rs1372474	N/A	18:51116832	G	0.0663	490		1.11 (0.79-1.55)	0.556907	311		1.13 (0.74-1.75)	0.568647	181
GCST002820	Xu W	rs17048372	2:115213756	NR	DPP10	1.91 (1.46-2.48)	Colon and rectum	I-IV	Overall survival	European	431		rs1946541 (proxy)	0.2864	2:115263700	A	0.275	500		1.03 (0.87-1.21)	0.760038	316		0.98 (0.78-1.22)	0.837303	184
N/A	Wills C	rs10182527	2:115926562	T	DPP10, DPP10-AS1	1.44 (1.24–1.67)	Colon (distal)	IV	Overall survival	European	493		rs10182527	N/A	2:115926562	T	0.092	500		1.16 (0.88-1.52)	0.29144	316		1.09 (0.76-1.57)	0.622001	184
N/A	Wills C	rs112651521	2:170346004	T	BBS5, FASTKD1, KLHL41, PPIG	1.71 (1.36–2.16)	Colon (proximal)	IV	Overall survival	European	514		Variant has low minor allele frequency (< .05) or low imputation quality score, is not included in the SCCS analysis data set
GCST011584	Innocenti F	rs898838	2:18039508	G	MSGN1 - KCNS3	0.74 (0.65-0.85)	Colon and rectum	IV	Overall survival	European	505		rs898838	N/A	2:18039508	G	0.2556	493		1.15 (0.96-1.38)	0.117434	310		1.08 (0.85-1.37)	0.514333	181
GCST002821	Xu W	rs16867335	2:181458934	NR	CWC22 - SCHLAP1	3.27 (1.98-5.42)	Rectum	I-IV	Overall survival	European	171		rs16867335	N/A	2:181458934	T	0.0837	490		0.96 (0.72-1.28)	0.776482	311		0.96 (0.66-1.40)	0.836198	181
GCST011584	Innocenti F	rs16985284	2:18735164	C	KCNS3 - RDH14	1.56 (1.29-1.89)	Colon and rectum	IV	Overall survival	European	505		rs16985284	N/A	2:18735164	C	0.0929	479		1.36 (1.04-1.78)	0.0250848	303		1.32 (0.94-1.85)	0.106831	178
N/A	Wills C	rs62135742a	2:33252716	C	LTBP1	1.80 (1.42–2.29)	Colon (proximal)	IV	Overall survival	European	514		rs62135742	N/A	2:33252716	C	0.215	500		0.94 (0.77-1.14)	0.508101	316		1.00 (0.78-1.28)	0.97436	184
N/A	Wills C	rs268872	2:65480598	T	ACTR2	1.39 (1.21–1.60)	Rectum	IV	Overall survival	European	892		Variant has low minor allele frequency (< .05) or low imputation quality score, is not included in the SCCS analysis data set
GCST002822	Xu W	rs6105057	20:13229326	NR	ISM1	2.2 (1.59-3.04)	Colon	I-IV	Overall survival	European	334		rs6105057	N/A	20:13229326	G	0.323	500		1.06 (0.89-1.27)	0.480028	316		1.22 (0.98-1.53)	0.0789037	184
GCST002822	Xu W	rs4812219	20:59422971	NR	MIR646HG - LINC01718	3.27 (2.05-5.23)	Colon	I-IV	Overall survival	European	334		rs4812219	N/A	20:59422971	T	0.198	500		1.15 (0.95-1.39)	0.151322	316		1.18 (0.92-1.51)	0.201737	184
N/A	Wills C	rs2822995	21:16361374	T	NRIP1	1.37 (1.20–1.56)	Rectum	IV	Overall survival	European	892		rs2822995	N/A	21:16361374	T	0.481	500		0.85 (0.73-1.00)	0.0453626	316		0.88 (0.72-1.07)	0.204053	184
N/A	Wills C	rs2837637	21:41827153	A	DSCAM	1.47 (1.26–1.72)	Colon (distal)	IV	Overall survival	European	493		rs2837637	N/A	21:41827153	A	0.297	500		1.25 (1.05-1.48)	0.0113992	316		1.13 (0.91-1.42)	0.272326	184
GCST002822	Xu W	rs139156	22:44596085	NR	PARVG	2.76 (1.77-4.29)	Colon	I-IV	Overall survival	European	334		rs139156	N/A	22:44596085	A	0.244	500		1.04 (0.86-1.27)	0.676256	316		1.09 (0.84-1.42)	0.513381	184
N/A	Wills C	rs76041099	3:142647112	C	LOC100507389	2.14 (1.57–2.94)	Colon (distal)	IV	Overall survival	European	493		rs76041099	N/A	3:142647112	C	0.122	500		1.13 (0.89-1.44)	0.322302	316		1.26 (0.92-1.72)	0.142921	184
N/A	Wills C	rs10510552	3:24928286	T		1.45 (1.24–1.69)	Colon (distal)	IV	Overall survival	European	493		rs10510552	N/A	3:24928286	T	0.9	490		1.08 (0.83-1.41)	0.573674	311		0.94 (0.68-1.32)	0.725535	181
N/A	Wills C	rs7656285	4:110795014	C	LRIT3, RRH	1.42 (1.22–1.64)	Colon (distal)	IV	Overall survival	European	493		rs7656285	N/A	4:110795014	C	0.68	500		1.05 (0.88-1.25)	0.578202	316		0.96 (0.77-1.20)	0.752077	184
N/A	Wills C	rs9995789	4:110971030	T	ELOVL6	1.52 (1.27–1.83)	Colon (distal)	IV	Overall survival	European	493		rs9995789	N/A	4:110971030	T	0.71	500		0.98 (0.82-1.16)	0.822953	316		0.85 (0.68-1.06)	0.167624	184
N/A	Wills C	rs28583014	4:110972151	A	EGF, ELOVL6	1.73 (1.37–2.20)	Colon (distal)	IV	Overall survival	European	493		rs17041277 (proxy)	0.595	4:110973216	A	0.247	500		0.97 (0.81-1.17)	0.768364	316		0.91 (0.71-1.16)	0.457168	184
GCST002821	Xu W	rs17026425	4:150672514	NR	IQCM	5.06 (2.67-9.60)	Rectum	I-IV	Overall survival	European	171		Variant has low minor allele frequency (< .05) or low imputation quality score, is not included in the SCCS analysis data set
N/A	Wills C	rs73011737	4:182485448	T		1.68 (1.38–2.04)	Rectum	IV	Overall survival	European	892		rs73011737	N/A	4:182485448	T	0.172	497		0.95 (0.77-1.18)	0.655975	314		0.97 (0.73-1.29)	0.833735	184
N/A	Wills C	rs72702433	4:182678841	G		1.86 (1.41–2.44)	Colon (distal)	IV	Overall survival	European	493		Variant has low minor allele frequency (< .05) or low imputation quality score, is not included in the SCCS analysis data set
N/A	Wills C	rs7660386	4:187688114	G		0.66 (0.55–0.79)	Colon (distal)	IV	Overall survival	European	493		rs7660386	N/A	4:187688114	G	0.1763	485		0.90 (0.73-1.11)	0.331327	304		0.78 (0.59-1.04)	0.086141	180
N/A	Wills C	rs313566	4:25253342	A	ANAPC4, PI4K2B, SEPSECS, SEPSECS-AS1, ZCCHC4	0.52 (0.41–0.67)	Colon (distal)	IV	Overall survival	European	493		rs313560 (proxy)	0.2398	4:25248411	T	0.0653	490		0.85 (0.60-1.19)	0.332285	311		0.90 (0.59-1.39)	0.64658	181
N/A	Wills C	rs16878917	4:27156306	A		0.74 (0.64–0.84)	Rectum	IV	Overall survival	European	892		rs16878917	N/A	4:27156306	A	0.191	500		0.89 (0.72-1.09)	0.265734	316		0.91 (0.69-1.20)	0.520755	184
N/A	Wills C	rs1562098	4:36995289	T		1.32 (1.18–1.48)	Rectum	IV	Overall survival	European	892		rs1562098	N/A	4:36995289	T	0.468	500		0.90 (0.76-1.06)	0.190641	316		0.80 (0.65-1.00)	0.0512935	184
N/A	Wills C	rs34529111	4:37058992	G		1.45 (1.24–1.71)	Rectum	IV	Overall survival	European	892		rs73224773 (proxy)	0.3335	4:36990601	G	0.102	500		0.75 (0.57-1.00)	0.0517846	316		0.70 (0.48-1.02)	0.0612578	184
GCST002821	Xu W	rs6854845	4:75746665	NR	BTC - HSPE1P23	4.12 (2.34-7.26)	Rectum	I-IV	Overall survival	European	171		rs6854845	N/A	4:75746665	T	0.1579	497		1.16 (0.94-1.43)	0.165539	314		1.08 (0.82-1.43)	0.567481	184
N/A	Wills C	rs10067149	5:1526784	G		1.31 (1.17–1.47)	Rectum	IV	Overall survival	European	892		rs10067149	N/A	5:1526784	G	0.7	497		1.14 (0.95-1.35)	0.165711	314		0.91 (0.72-1.14)	0.386015	184
GCST002820	Xu W	rs1493383	5:152991398	NR	GRIA1	1.81 (1.39-2.35)	Colon and rectum	I-IV	Overall survival	European	431		rs1493383	N/A	5:152991398	T	0.0765	490		0.93 (0.69-1.27)	0.658826	311		1.11 (0.75-1.62)	0.609133	181
N/A	Wills C	rs78738433	5:156813511	C	ADAM19, CYFIP2, NIPAL4	1.90 (1.43–2.52)	Colon (proximal)	IV	Overall survival	European	514		rs10078836 (proxy)	0.2437	5:156811612	T	0.0902	482		0.97 (0.73-1.30)	0.858287	305		1.13 (0.78-1.62)	0.524383	180
GCST002820	Xu W	rs12187751	5:162585645	NR	MRPL57P6 - CCNG1	2.48 (1.70-3.64)	Colon and rectum	I-IV	Overall survival	European	431		rs4395653 (proxy)	0.4843	5:162533364	G	0.111	500		0.86 (0.66-1.13)	0.280565	316		0.85 (0.59-1.21)	0.364069	184
GCST002822	Xu W	rs13180087	5:45265768	NR	HCN1	2.40 (1.66-3.46)	Colon	I-IV	Overall survival	European	334		rs13180087	N/A	5:45265768	C	0.0832	493		0.91 (0.67-1.23)	0.540566	310		0.88 (0.58-1.33)	0.552415	181
GCST002820	Xu W	rs13180087	5:45265768	NR	HCN1	2.06 (1.50-2.83)	Colon and rectum	I-IV	Overall survival	European	431		rs13180087	N/A	5:45265768	C	0.0832	493		0.91 (0.67-1.23)	0.540566	310		0.88 (0.58-1.33)	0.552415	181
GCST002820	Xu W	rs10040610	5:6353815	NR	LINC02145 - MED10	1.96 (1.46-2.63)	Colon and rectum	I-IV	Overall survival	European	431		rs10040610	N/A	5:6353815	C	0.228	500		1.02 (0.84-1.23)	0.869441	316		1.04 (0.81-1.32)	0.776084	184
GCST002821	Xu W	rs157411	5:67294907	NR	LINC02997 - RNU6-1232P	2.89 (1.86-4.47)	Rectum	I-IV	Overall survival	European	171		rs157411	N/A	5:67294907	G	0.377	500		1.09 (0.93-1.28)	0.287069	316		1.10 (0.89-1.36)	0.380792	184
N/A	Wills C	rs1033393	6:114713988	T		1.57 (1.29–1.92)	Colon (distal)	IV	Overall survival	European	493		Variant has low minor allele frequency (< .05) or low imputation quality score, is not included in the SCCS analysis data set
GCST002820	Xu W	rs17087282	6:156588020	NR	MIR1202 - SNORD28B	2.47 (1.71-3.56)	Colon and rectum	I-IV	Overall survival	European	431		rs17087282	N/A	6:156588020	A	0.228	500		1.00 (0.82-1.22)	0.98612	316		1.08 (0.83-1.40)	0.557733	184
N/A	Wills C	rs6921841	6:52475593	A		1.62 (1.32–1.98)	Colon (distal)	IV	Overall survival	European	493		rs6921841	N/A	6:52475593	A	0.198	500		1.08 (0.90-1.31)	0.408958	316		1.08 (0.85-1.38)	0.520519	184
GCST003230	Phipps AI	rs209489	6:53177678	C	ELOVL5	1.77 (1.46-2.14)	Colon and rectum	IV	Overall survival	European	426		Variant has low minor allele frequency (< .05) or low imputation quality score, is not included in the SCCS analysis data set
GCST002820	Xu W	rs1573948	6:6786425	NR	LY86 - BTF3P7	1.93 (1.46-2.57)	Colon and rectum	I-IV	Overall survival	European	431		Variant has low minor allele frequency (< .05) or low imputation quality score, is not included in the SCCS analysis data set
GCST002821	Xu W	rs1573948	6:6786425	NR	LY86 - BTF3P7	2.71 (1.77-4.15)	Rectum	I-IV	Overall survival	European	171		Variant has low minor allele frequency (< .05) or low imputation quality score, is not included in the SCCS analysis data set
N/A	Wills C	rs2057331	6:80541021	G	C6orf7	1.80 (1.40–2.33)	Colon (distal)	IV	Overall survival	European	493		rs2057331	N/A	6:80541021	G	0.1067	492		0.98 (0.75-1.27)	0.858783	310		1.00 (0.71-1.41)	0.990116	183
N/A	Wills C	rs6460936	7:12404913	C	TMEM106B, VWDE	1.57 (1.30–1.90)	Colon (proximal)	IV	Overall survival	European	514		rs2053382 (proxy)	0.3978	7:12400587	G	0.0674	482		0.84 (0.62-1.13)	0.246571	305		0.82 (0.56-1.21)	0.317066	180
N/A	Wills C	rs76011559	7:148271373	C		1.78 (1.40–2.25)	Colon (proximal)	IV	Overall survival	European	514		rs76011559	N/A	7:148271373	C	0.186	500		0.99 (0.80-1.23)	0.952411	316		0.92 (0.69-1.23)	0.593417	184
N/A	Wills C	rs113230287	7:22515190	C	STEAP1B	1.45 (1.23–1.72)	Rectum	IV	Overall survival	European	892		rs28678112 (proxy)	0.5222	7:22515587	A	0.0735	490		0.93 (0.67-1.28)	0.649297	311		1.05 (0.70-1.59)	0.813363	181
N/A	Wills C	rs4718825	7:68354076	G		1.55 (1.29–1.87)	Colon (distal)	IV	Overall survival	European	493		rs4718825	N/A	7:68354076	G	0.0965	492		0.93 (0.71-1.23)	0.630589	310		0.90 (0.62-1.30)	0.567712	183
N/A	Wills C	rs7826050	8:124068128	G	DERL1	1.45 (1.23–1.70)	Colon (distal)	IV	Overall survival	European	493		rs7826050	N/A	8:124068128	G	0.278	500		0.92 (0.77-1.10)	0.336017	316		0.98 (0.78-1.23)	0.879983	184
GCST002821	Xu W	rs7004484	8:132934538	NR	EFR3A	2.79 (1.83-4.25)	Rectum	I-IV	Overall survival	European	171		rs7004484	N/A	8:132934538	C	0.301	500		1.08 (0.91-1.29)	0.358319	316		1.07 (0.85-1.35)	0.564624	184
N/A	Wills C	rs4304342	8:4138886	C	CSMD1	0.67 (0.57–0.79)	Colon (proximal)	IV	Overall survival	European	514		rs4304342	N/A	8:4138886	C	0.305	500		0.91 (0.76-1.10)	0.325581	316		1.03 (0.81-1.31)	0.795286	184
GCST011584	Innocenti F	rs2461035	8:80590137	G	STMN2 - LINC01607	0.72 (0.62-0.83)	Colon and rectum	IV	Overall survival	European	505		rs2461035	N/A	8:80590137	G	0.0842	493		0.89 (0.66-1.19)	0.43501	310		0.76 (0.50-1.14)	0.178855	181
GCST002820	Xu W	rs1998584	9:13704539	NR	LINC01235 - LINC00583	1.76 (1.39-2.22)	Colon and rectum	I-IV	Overall survival	European	431		rs1998584	N/A	9:13704539	T	0.35	500		1.02 (0.86-1.20)	0.823869	316		0.98 (0.79-1.21)	0.82826	184
N/A	Wills C	rs2796466	9:84204779	T	TLE1	1.41 (1.21–1.64)	Colon (distal)	IV	Overall survival	European	493		rs2796466	N/A	9:84204779	T	0.347	500		1.07 (0.91-1.26)	0.423717	316		1.08 (0.87-1.34)	0.465956	184
N/A	Wills C	rs148684057	9:86712129	GT	LOC101927575	1.72 (1.35–2.19)	Colon (proximal)	IV	Overall survival	European	514		Variant has low minor allele frequency (< .05) or low imputation quality score, is not included in the SCCS analysis data set
GCST002822	Xu W	rs17325431	X:148462072	NR	AFF2 - IDS	2.47 (1.69-3.61)	Colon	I-IV	Overall survival	European	334		Variant has low minor allele frequency (< .05) or low imputation quality score, is not included in the SCCS analysis data set
GCST010716	Penney KL	rs76766811	7:26660554	T	LINC03095 - LINC02860	2.63 (1.88-3.67)	Colon	II-III	Overall survival	European and African American	4974		rs76766811	N/A	7:26660554	T	0.1761	497		0.96 (0.77-1.18)	0.67858	314		0.89 (0.66-1.18)	0.406108	184
GCST90503118	Xin J	rs1815913	11:97852498	T	LINC02713 - CNTN5	0.81 (0.74-0.89)	Colon and rectum	I-IV	Overall survival	European and Asian	3703		rs1815913	N/A	11:97852498	T	0.461	500		1.08 (0.91-1.28)	0.357796	316		1.26 (1.01-1.57)	0.0391814	184
GCST90503118	Xin J	rs79067806	12:40209445	A	REDIC1, SLC2A13	0.53 (0.40-0.69)	Colon and rectum	I-IV	Overall survival	European and Asian	3703		Variant is mono-allelic in the African-ancestry population, is not included in the SCCS analysis data set
GCST90503118	Xin J	rs62115927	2:12331862	T	MIR3681HG	0.82 (0.75-0.89)	Colon and rectum	I-IV	Overall survival	European and Asian	3703		rs62115927	N/A	2:12331862	T	0.91	493		1.39 (1.04-1.85)	0.0248904	310		1.27 (0.88-1.79)	0.203424	181
GCST90503118	Xin J	rs73089558	2:231913861	T	C2orf72	1.41 (1.21-1.65)	Colon and rectum	I-IV	Overall survival	European and Asian	3703		rs73089558	N/A	2:231913861	T	0.26	500		0.99 (0.83-1.19)	0.937593	316		0.95 (0.75-1.20)	0.656953	184
GCST90503118	Xin J	rs10967103	9:25872263	T	LINC01241 - GARIN3P1	1.7 (1.36-2.13)	Colon and rectum	I-IV	Overall survival	European and Asian	3703		Variant has low minor allele frequency (< .05) or low imputation quality score, is not included in the SCCS analysis data set
GCST90101725	Wills C	rs4653255	1:37644763	A	MIR4255 - RNU6-636P	0.84 (0.76-0.91)	Colon and rectum	IV	Overall survival	European and unknown	1926		rs4653255	N/A	1:37644763	A	0.39	500		0.96 (0.82-1.13)	0.614474	316		1.05 (0.85-1.29)	0.672158	184
GCST90101725	Wills C	rs2050337	10:111217905	G	RNU6-839P - PHB2P1	1.19 (1.11-1.26)	Colon and rectum	IV	Overall survival	European and unknown	1926		rs2050337	N/A	10:111217905	G	0.78	497		0.93 (0.77-1.14)	0.505154	314		1.09 (0.83-1.41)	0.55315	184
GCST90101725	Wills C	rs11605969	11:121430872	T	SORL1	1.26 (1.16-1.36)	Colon and rectum	IV	Overall survival	European and unknown	1926		rs11605969	N/A	11:121430872	T	0.174	500		1.12 (0.91-1.37)	0.289492	316		0.99 (0.75-1.32)	0.971422	184
GCST90101725	Wills C	rs4411363	13:24191231	G	TNFRSF19	1.19 (1.12-1.27)	Colon and rectum	IV	Overall survival	European and unknown	1926		rs4411363	N/A	13:24191231	G	0.74	500		0.91 (0.76-1.09)	0.284187	316		0.93 (0.74-1.19)	0.590796	184
GCST90101725	Wills C	rs9594035	13:86163679	T	LINC00351 - SLITRK6	0.82 (0.73-0.9)	Colon and rectum	IV	Overall survival	European and unknown	1926		rs9594035	N/A	13:86163679	T	0.55	497		0.93 (0.79-1.09)	0.347491	314		0.93 (0.76-1.15)	0.533594	184
GCST90101725	Wills C	rs7145600	14:42944376	T	LRFN5 - YWHAQP1	0.79 (0.69-0.90)	Colon and rectum	IV	Overall survival	European and unknown	1926		rs7145600	N/A	14:42944376	T	0.2062	497		0.83 (0.68-1.01)	0.0665125	314		0.73 (0.55-0.95)	0.0191724	184
GCST90101725	Wills C	rs9744647	15:36989230	T	CDIN1	1.29 (1.18-1.39)	Colon and rectum	IV	Overall survival	European and unknown	1926		rs9744647	N/A	15:36989230	T	0.1237	493		1.01 (0.79-1.29)	0.91987	310		0.99 (0.71-1.37)	0.928235	181
GCST90101725	Wills C	rs79612564	2:212710385	C	ERBB4	1.24 (1.16-1.32)	Colon and rectum	IV	Overall survival	European and unknown	1926		rs79612564	N/A	2:212710385	C	0.081	500		0.84 (0.62-1.13)	0.245193	316		0.73 (0.48-1.10)	0.132052	184
GCST90101725	Wills C	rs1400673	3:6103725	G	RN7SL553P - MTARC2P1	1.35 (1.23-1.48)	Colon and rectum	IV	Overall survival	European and unknown	1926		rs1400673	N/A	3:6103725	G	0.482	500		1.10 (0.93-1.30)	0.283707	316		1.20 (0.97-1.50)	0.0981208	184
GCST90101725	Wills C	rs1352374	4:27157547	C	STIM2 - LINC02261	0.82 (0.73-0.91)	Colon and rectum	IV	Overall survival	European and unknown	1926		rs1352374	N/A	4:27157547	C	0.212	500		0.89 (0.73-1.09)	0.263173	316		0.96 (0.74-1.25)	0.771099	184
GCST90101725	Wills C	rs3103204	4:42372651	T	BEND4 - SHISA3	0.76 (0.64-0.88)	Colon and rectum	IV	Overall survival	European and unknown	1926		rs3103204	N/A	4:42372651	T	0.144	500		0.92 (0.74-1.15)	0.46953	316		0.82 (0.61-1.10)	0.182343	184
GCST90101725	Wills C	rs244509	5:110513127	C	WDR36 - RPS3AP21	0.81 (0.73-0.90)	Colon and rectum	IV	Overall survival	European and unknown	1926		rs244509	N/A	5:110513127	C	0.0722	492		0.75 (0.54-1.04)	0.0879234	310		0.49 (0.30-0.81)	0.00505319	183
GCST90101725	Wills C	rs11744800	5:156982059	C	ADAM19	0.82 (0.74-0.91)	Colon and rectum	IV	Overall survival	European and unknown	1926		rs11744800	N/A	5:156982059	C	0.235	500		1.00 (0.83-1.19)	0.966882	316		1.10 (0.88-1.38)	0.404198	184
GCST90101725	Wills C	rs6568761	6:113428811	G	FCF1P10 - SOCS5P5	0.78 (0.67-0.88)	Colon and rectum	IV	Overall survival	European and unknown	1926		rs6568761	N/A	6:113428811	G	0.347	500		1.10 (0.94-1.29)	0.224686	316		1.17 (0.95-1.43)	0.132514	184
GCST90101725	Wills C	rs9356458	6:166667434	A	GNG5P1 - PRR18	0.82 (0.75-0.90)	Colon and rectum	IV	Overall survival	European and unknown	1926		rs9356458	N/A	6:166667434	A	0.465	500		0.98 (0.83-1.15)	0.767411	316		1.00 (0.80-1.24)	0.995102	184
GCST90101725	Wills C	rs2473571	6:40594930	G	LRFN2 - UNC5CL	1.19 (1.12-1.27)	Colon and rectum	IV	Overall survival	European and unknown	1926		rs2473571	N/A	6:40594930	G	0.73	500		1.04 (0.88-1.25)	0.632046	316		0.97 (0.78-1.23)	0.831091	184
GCST90101725	Wills C	rs6983214	8:67590460	T	C8orf44-SGK3, C8orf44	0.83 (0.75-0.91)	Colon and rectum	IV	Overall survival	European and unknown	1926		Variant has low minor allele frequency (< .05) or low imputation quality score, is not included in the SCCS analysis data set
GCST90308766	Park HA	rs56027745	1:56922419	NR	LINC01767 - PLPP3	NR	Colon and rectum	III	Overall survival	European, Asian, African American	505		rs56027745	N/A	1:56922419	A	0.0588	493		1.18 (0.86-1.61)	0.305992	310		1.12 (0.75-1.68)	0.588825	181
GCST90308766	Park HA	rs115226504	2:2182286	NR	MYT1L	NR	Colon and rectum	III	Overall survival	European, Asian, African American	505		Variant is mono-allelic in the African-ancestry population, is not included in the SCCS analysis data set
GCST90308765	Park HA	rs76939478	22:25161635	NR	PIWIL3	NR	Colon	III	Overall survival	European, Asian, African American	3098		rs78096049 (proxy)	0.9932	22:25163992	C	0.115	500		0.89 (0.69-1.13)	0.336135	316		0.92 (0.67-1.27)	0.608206	184
GCST90308765	Park HA	rs61396473	22:25560990	NR	KIAA1671	NR	Colon	III	Overall survival	European, Asian, African American	3098		Variant has low minor allele frequency (< .05) or low imputation quality score, is not included in the SCCS analysis data set
GCST90308765	Park HA	rs34110997	6:104043890	NR	GRIK2 - R3HDM2P2	NR	Colon	III	Overall survival	European, Asian, African American	3098		rs11751226 (proxy)	0.2271	6:104112177	A	0.103	500		1.03 (0.80-1.34)	0.808464	316		0.87 (0.60-1.26)	0.470297	184
GCST90308765	Park HA	rs2893355	7:29804143	NR	DPY19L2P3 - WIPF3	NR	Colon	III	Overall survival	European, Asian, African American	3098		Variant has low minor allele frequency (< .05) or low imputation quality score, is not included in the SCCS analysis data set
GCST90308766	Park HA	rs11767153	7:46774786	NR	HMGN1P19 - EPS15P1	NR	Colon and rectum	III	Overall survival	European, Asian, African American	505		rs6949835 (proxy)	0.2033	7:46768018	T	0.0892	493		1.09 (0.83-1.44)	0.542054	310		1.08 (0.75-1.55)	0.688355	181
GCST90308765	Park HA	rs72733293	9:78627731	NR	PCSK5	NR	Colon	III	Overall survival	European, Asian, African American	3098		Variant has low minor allele frequency (< .05) or low imputation quality score, is not included in the SCCS analysis data set
a Variant rs62135742 (LTBP1) is in modest linkage disequilibrium (D' 0.58) with LTBP1 variants rs34071846 and rs12712337 that were associated with CRC-specific mortality (see Table 2). No variants from the GWAS catalogue (or proxies for those variants) reached statistical significance (P < 5.0 x 10-8) or nominal significance (P < 5.0 x 10-6) in the present sample.
b Estimates in the current sample are available for 95/123 variants
c All hazard ratios are per one minor allele increase, adjusted for age at diagnosis, sex, stage, and the first five principal components.
