# Supplementary material for: A Genome‐Wide Association Study of Colorectal Cancer Mortality Outcomes Among Individuals of African and Admixture Ancestry
Source: Mol Carcinog. 2026 Jan 29;65(4):422–33. doi: 10.1002/mc.70086 (PMC12973162; doi:10.1002/mc.70086)
Supplement: Supplementary file 5 — Table S5: Summary of previously reported genome‐wide associations for colorectal cancer progression or recurrence outcomes obtained from the NHGRI‐EBI GWAS catalogue. [file MC-65-422-s002.xlsx]

## Sheet: Table S5
Table S5: Summary of previously reported genome-wide associations for colorectal cancer progression or recurrence outcomes obtained from the NHGRI-EBI GWAS catalogue
SNP information and assocation from the NHGRI-EBI GWAS catalogue													SNP information in SCCS sample							SCCS - overall mortality association				SCCS - CRC-specific mortality association
GWAS catalogue accession ID	First author	RSID	chr:pos	Effect allele	Mapped gene(s)	HR (95% CI)	Tumor location	Stage	Outcome	Ancestry	Sample size		SCCS - RSIDb	R2 (proxies)	SCCS - chr:pos	SCCS - Effect allele	SCCS - Effect allele freq	SCCS - sample size		SCCS - HR (95% CI)c overall mortality	SCCS - P-value, overall mortality	SCCS - N events, overall mortality		SCCS - HR (95% CI)c, CRC-specific mortality	SCCS - P-value, CRC-specific mortality	SCCS - N events, CRC-specific mortality
GCST002821	Xu W	rs1570271	10:115288501	NR	PPIAP39 - HABP2	3.66 (2.26-5.94)	Rectum	I-IV	Disease-free survival	European	171		rs1570271	N/A	10:115288501	A	0.308	500		1.11 (0.94-1.32)	0.224523	316		1.04 (0.83-1.30)	0.724191	184
GCST002821	Xu W	rs9419702	10:133531153	NR	TCERG1L - LINC01164	2.54 (1.68-3.83)	Rectum	I-IV	Disease-free survival	European	171		rs9419702	N/A	10:133531153	C	0.422	500		1.07 (0.91-1.27)	0.406189	316		1.15 (0.93-1.42)	0.200283	184
GCST90053837	Yu Y	rs12295992	11:62661551	NR	SLC3A2 - CHRM1	NR	Colon and rectum	I-IV	Disease-free survival	European	505		rs12295992	N/A	11:62661551	G	0.1368	497		0.92 (0.73-1.16)	0.489217	314		0.90 (0.67-1.22)	0.513662	184
GCST90053837	Yu Y	rs73487887	11:62662063	NR	SLC3A2 - CHRM1	NR	Colon and rectum	I-IV	Disease-free survival	European	505		rs73487887	N/A	11:62662063	G	0.1368	497		0.92 (0.73-1.16)	0.489217	314		0.90 (0.67-1.22)	0.513662	184
GCST90053837	Yu Y	rs67487724	11:62662302	NR	SLC3A2 - CHRM1	NR	Colon and rectum	I-IV	Disease-free survival	European	505		rs67487724	N/A	11:62662302	C	0.1368	497		0.92 (0.73-1.16)	0.489217	314		0.90 (0.67-1.22)	0.513662	184
GCST90053837	Yu Y	rs12279355	11:62663508	NR	SLC3A2 - CHRM1	NR	Colon and rectum	I-IV	Disease-free survival	European	505		rs12279355	N/A	11:62663508	A	0.1368	497		0.92 (0.73-1.16)	0.489217	314		0.90 (0.67-1.22)	0.513662	184
GCST90053837	Yu Y	rs72929497	11:62664081	NR	SLC3A2 - CHRM1	NR	Colon and rectum	I-IV	Disease-free survival	European	505		rs72929497	N/A	11:62664081	T	0.1318	497		0.89 (0.70-1.13)	0.334015	314		0.91 (0.66-1.24)	0.537319	184
GCST90053837	Yu Y	rs72931310	11:62667770	NR	SLC3A2 - CHRM1	NR	Colon and rectum	I-IV	Disease-free survival	European	505		rs72931310	N/A	11:62667770	T	0.1348	497		0.94 (0.74-1.19)	0.602187	314		0.99 (0.73-1.34)	0.930023	184
GCST90053837	Yu Y	rs66896469	11:62667787	NR	SLC3A2 - CHRM1	NR	Colon and rectum	I-IV	Disease-free survival	European	505		rs66896469	N/A	11:62667787	T	0.1348	497		0.94 (0.74-1.19)	0.602187	314		0.99 (0.73-1.34)	0.930023	184
GCST002821	Xu W	rs3781663	11:69999252	NR	ANO1	2.24 (1.57-3.19)	Rectum	I-IV	Disease-free survival	European	171		rs3781663	N/A	11:69999252	G	0.302	500		1.02 (0.86-1.21)	0.796027	316		1.01 (0.80-1.26)	0.942267	184
GCST90053837	Yu Y	rs7314075	12:14945417	A	WBP11	2.65 (1.88-3.75)	Colon and rectum	I-IV	Disease-free survival	European	505		rs7314075	N/A	12:14945417	A	0.2073	492		1.06 (0.87-1.29)	0.561233	310		0.99 (0.77-1.27)	0.936192	180
GCST90053837	Yu Y	rs7323315	13:103362290	NR	METTL21C - CCDC168	NR	Colon and rectum	I-IV	Disease-free survival	European	505		rs7323315	N/A	13:103362290	A	0.318	500		0.81 (0.68-0.96)	0.0163231	316		0.71 (0.57-0.90)	0.00393221	184
GCST90053837	Yu Y	rs7335798	13:103363892	NR	METTL21C - CCDC168	NR	Colon and rectum	I-IV	Disease-free survival	European	505		rs7335798	N/A	13:103363892	A	0.304	500		0.91 (0.77-1.08)	0.27804	316		0.80 (0.63-1.01)	0.0624649	184
GCST90053837	Yu Y	rs7319093	13:103364790	NR	METTL21C - CCDC168	NR	Colon and rectum	I-IV	Disease-free survival	European	505		rs7319093	N/A	13:103364790	T	0.485	500		1.26 (1.08-1.47)	0.00353111	316		1.34 (1.09-1.63)	0.00456917	184
GCST90053837	Yu Y	rs7319746	13:103364938	NR	METTL21C - CCDC168	NR	Colon and rectum	I-IV	Disease-free survival	European	505		rs7319746	N/A	13:103364938	G	0.341	500		0.89 (0.76-1.05)	0.182904	316		0.81 (0.65-1.01)	0.0558958	184
GCST90053837	Yu Y	rs61965998	13:103365565	NR	METTL21C - CCDC168	NR	Colon and rectum	I-IV	Disease-free survival	European	505		rs61965998	N/A	13:103365565	C	0.484	500		1.25 (1.07-1.46)	0.00408177	316		1.32 (1.08-1.61)	0.00637954	184
GCST90053837	Yu Y	rs9557921	13:103365706	NR	METTL21C - CCDC168	NR	Colon and rectum	I-IV	Disease-free survival	European	505		rs9557921	N/A	13:103365706	T	0.484	500		1.25 (1.07-1.46)	0.00408177	316		1.32 (1.08-1.61)	0.00637954	184
GCST002820	Xu W	rs912294	13:31698294	NR	WDR95P - HSPH1	1.67 (1.34-2.08)	Colon and rectum	I-IV	Disease-free survival	European	431		Variant has low minor allele frequency (< .05) or low imputation quality score, is not included in the SCCS analysis data set
GCST002822	Xu W	rs8035094	15:33564482	NR	TMCO5B - RYR3-DT	2.68 (1.75-4.09)	Colon	I-IV	Disease-free survival	European	334		rs8035094	N/A	15:33564482	C	0.214	500		0.97 (0.79-1.18)	0.746098	316		0.94 (0.72-1.22)	0.651457	184
GCST002820	Xu W	rs6720296	2:45408269	NR	LINC01121	1.74 (1.38-2.19)	Colon and rectum	I-IV	Disease-free survival	European	431		rs6720296	N/A	2:45408269	C	0.376	500		1.13 (0.96-1.33)	0.146352	316		1.22 (0.98-1.51)	0.0743013	184
GCST002822	Xu W	rs658495	20:3737495	NR	ADISSP	2.53 (1.69-3.78)	Colon	I-IV	Disease-free survival	European	334		Variant is mono-allelic in the African-ancestry population, is not included in the SCCS analysis data set
GCST002821	Xu W	rs17057166	5:159248014	NR	LINC01847	5.56 (2.91-10.64)	Rectum	I-IV	Disease-free survival	European	171		rs2033454 (proxy)	0.2764	5:159164969	T	0.0643	490		0.77 (0.54-1.09)	0.135663	311		0.68 (0.42-1.10)	0.115557	181
GCST002821	Xu W	rs4868304	5:173131457	NR	LINC01942	2.91 (1.94-4.37)	Rectum	I-IV	Disease-free survival	European	171		rs4868304	N/A	5:173131457	T	0.113	500		0.93 (0.72-1.20)	0.588317	316		0.86 (0.62-1.21)	0.3945	184
GCST002821	Xu W	rs4959799	6:3295028	NR	PSMG4, SLC22A23	3.50 (2.05-5.99)	Rectum	I-IV	Disease-free survival	European	171		rs4959799	N/A	6:3295028	C	0.1837	490		0.89 (0.72-1.10)	0.280817	311		0.93 (0.71-1.23)	0.607245	181
GCST90053837	Yu Y	rs2373347	7:147920324	NR	CNTNAP2	NR	Colon and rectum	I-IV	Disease-free survival	European	505		rs2373347	N/A	7:147920324	C	0.245	500		1.05 (0.88-1.26)	0.593874	316		1.01 (0.79-1.29)	0.935923	184
GCST002821	Xu W	rs10275272	7:19160897	NR	TWIST1 - FERD3L	3.19 (1.92-5.31)	Rectum	I-IV	Disease-free survival	European	171		rs10275272	N/A	7:19160897	T	0.401	500		0.83 (0.71-0.98)	0.0309602	316		0.88 (0.71-1.09)	0.240646	184
GCST002820	Xu W	rs1407508	9:101644538	NR	GALNT12 - NME2P3	2.53 (1.75-3.66)	Colon and rectum	I-IV	Disease-free survival	European	431		Variant has low minor allele frequency (< .05) or low imputation quality score, is not included in the SCCS analysis data set
GCST002821	Xu W	rs11138220	9:82060528	NR	CHCHD2P9 - LNCARSR	2.76 (1.77-4.31)	Rectum	I-IV	Disease-free survival	European	171		rs11138220	N/A	9:82060528	G	0.0933	493		1.13 (0.85-1.51)	0.382621	310		1.09 (0.75-1.60)	0.639979	181
GCST010717	Penney KL	rs76766811	7:26660554	T	LINC03095 - LINC02860	2.09 (1.57-2.78)	Colon	II-III	Disease-free survival	European and African American	4974		rs76766811	N/A	7:26660554	T	0.1761	497		0.96 (0.77-1.18)	0.67858	314		0.89 (0.66-1.18)	0.406108	184
GCST90267409	Park HA	rs11912167	22:25161052	C	PIWIL3	2.17 (1.41-3.33)	Colon and rectum	III	Progression free survival	European	3647		rs8137801 (proxy)	0.9456	22:25157455	C	0.121	500		0.89 (0.70-1.13)	0.341639	316		0.93 (0.68-1.27)	0.649004	184
GCST003058	Pander J	rs4377367	2:131724905	C	ARHGEF4	1.59 (1.32-1.92)	Colon and rectum	IV	Progression free survival	Unknown	520		rs4377367	N/A	2:131724905	C	0.3903	497		0.89 (0.76-1.04)	0.151269	314		0.97 (0.79-1.20)	0.796583	184
GCST003057	Pander J	rs885036	2:99304794	A	MGAT4A	2.13 (1.64-2.78)	Colon and rectum	IV	Progression free survival	Unknown	520		rs885036	N/A	2:99304794	A	0.203	500		1.08 (0.89-1.32)	0.41774	316		1.13 (0.87-1.46)	0.351593	184
GCST003058	Pander J	rs2073016	6:41020922	T	OARD1	1.62 (1.31-2.00)	Colon and rectum	IV	Progression free survival	Unknown	520		Variant has low minor allele frequency (< .05) or low imputation quality score, is not included in the SCCS analysis data set
GCST003058	Pander J	rs2936519	8:6639240	A	AGPAT5 - XKR5	1.89 (1.49-2.33)	Colon and rectum	IV	Progression free survival	Unknown	520		rs2936519	N/A	8:6639240	A	0.4487	497		1.15 (0.98-1.34)	0.0842185	314		1.17 (0.95-1.44)	0.152122	184
GCST90060090	Kanai M	rs148801689	1:207818839	A	CR1L, CD46P1	2.74 (1.78-4.21)	Colon	II-III	Time to recurrence	Asian	1364		Variant is mono-allelic in the African-ancestry population, is not included in the SCCS analysis data set
GCST90060090	Kanai M	rs58443603	1:39632315	A	MACF1	3.76 (2.20-6.45)	Colon	II-III	Time to recurrence	Asian	1364		Variant has low minor allele frequency (< .05) or low imputation quality score, is not included in the SCCS analysis data set
GCST90060090	Kanai M	rs138402794	10:26883684	C	LINC03028	2.78 (1.80-4.28)	Colon	II-III	Time to recurrence	Asian	1364		Variant is mono-allelic in the African-ancestry population, is not included in the SCCS analysis data set
GCST90060090	Kanai M	rs143751146	11:106888375	G	GUCY1A2	3.49 (2.02-6.05)	Colon	II-III	Time to recurrence	Asian	1364		Variant has low minor allele frequency (< .05) or low imputation quality score, is not included in the SCCS analysis data set
GCST90060090	Kanai M	rs139807789	11:8457466	G	STK33	3.37 (2.14-5.32)	Colon	II-III	Time to recurrence	Asian	1364		Variant is mono-allelic in the African-ancestry population, is not included in the SCCS analysis data set
GCST90060090	Kanai M	rs149689009	11:94644757	A	AMOTL1 - ST13P11	3.32 (1.96-5.62)	Colon	II-III	Time to recurrence	Asian	1364		Variant is mono-allelic in the African-ancestry population, is not included in the SCCS analysis data set
GCST90060090	Kanai M	rs138880813	12:95527039	T	FGD6	3.06 (1.90-4.94)	Colon	II-III	Time to recurrence	Asian	1364		Variant is mono-allelic in the African-ancestry population, is not included in the SCCS analysis data set
GCST90060090	Kanai M	rs184111067	13:24700691	G	SPATA13	3.42 (2.08-5.61)	Colon	II-III	Time to recurrence	Asian	1364		Variant is mono-allelic in the African-ancestry population, is not included in the SCCS analysis data set
GCST90060090	Kanai M	rs76220826	14:103269663	C	TRAF3	3.38 (2.01-5.69)	Colon	II-III	Time to recurrence	Asian	1364		Variant is mono-allelic in the African-ancestry population, is not included in the SCCS analysis data set
GCST90060090	Kanai M	rs571254580	17:36210009	A	YWHAEP7	3.08 (1.88-5.06)	Colon	II-III	Time to recurrence	Asian	1364		Variant is mono-allelic in the African-ancestry population, is not included in the SCCS analysis data set
GCST90060090	Kanai M	rs79426955	18:72983972	A	TSHZ1	2.83 (1.84-4.36)	Colon	II-III	Time to recurrence	Asian	1364		Variant is mono-allelic in the African-ancestry population, is not included in the SCCS analysis data set
GCST90060090	Kanai M	rs78721198	2:137727094	T	THSD7B	2.99 (1.86-4.81)	Colon	II-III	Time to recurrence	Asian	1364		Variant is mono-allelic in the African-ancestry population, is not included in the SCCS analysis data set
GCST90060090	Kanai M	rs3900452	2:35965951	A	MRPL50P1 - RPL21P36	0.67 (0.56-0.80)	Colon	II-III	Time to recurrence	Asian	1364		rs3900452	N/A	2:35965951	A	0.57	500		0.88 (0.75-1.03)	0.119675	316		0.90 (0.72-1.11)	0.335443	184
GCST90060090	Kanai M	rs4547518	2:66726568	T	MEIS1	1.698 (1.37-2.11)	Colon	II-III	Time to recurrence	Asian	1364		rs4547518	N/A	2:66726568	T	0.185	500		0.98 (0.80-1.21)	0.859322	316		0.93 (0.70-1.22)	0.584712	184
GCST90060090	Kanai M	rs13025471	2:77729571	A	LRRTM4	2.281 (1.59-3.27)	Colon	II-III	Time to recurrence	Asian	1364		rs13025471	N/A	2:77729571	A	0.111	500		1.06 (0.83-1.34)	0.659894	316		0.94 (0.68-1.31)	0.73058	184
GCST90060090	Kanai M	rs2204916	2:77730014	G	LRRTM4	2.281 (1.59-3.27)	Colon	II-III	Time to recurrence	Asian	1364		rs2204916	N/A	2:77730014	G	0.258	500		1.05 (0.87-1.26)	0.608647	316		1.08 (0.85-1.37)	0.545856	184
GCST90060090	Kanai M	rs6028555	20:38246660	A	RN7SL680P - HSPE1P1	0.62 (0.50-0.76)	Colon	II-III	Time to recurrence	Asian	1364		rs6028555	N/A	20:38246660	A	0.56	500		0.99 (0.85-1.16)	0.948855	316		1.00 (0.82-1.22)	0.996366	184
GCST90060090	Kanai M	rs235728	20:6793042	C	BMP2 - LINC01428	0.65 (0.55-0.78)	Colon	II-III	Time to recurrence	Asian	1364		rs235728	N/A	20:6793042	C	0.62	497		1.01 (0.85-1.19)	0.934013	314		1.12 (0.90-1.41)	0.295499	184
GCST90060090	Kanai M	rs118116136	3:189602981	C	TP63	2.47 (1.66-3.67)	Colon	II-III	Time to recurrence	Asian	1364		Variant is mono-allelic in the African-ancestry population, is not included in the SCCS analysis data set
GCST90060090	Kanai M	rs9811548	3:193969806	G	LINC02037, LINC00887	1.58 (1.31-1.91)	Colon	II-III	Time to recurrence	Asian	1364		Variant is mono-allelic in the African-ancestry population, is not included in the SCCS analysis data set
GCST90060090	Kanai M	rs186913073	3:69598714	T	FRMD4B - MITF	2.41 (1.66-3.48)	Colon	II-III	Time to recurrence	Asian	1364		Variant is mono-allelic in the African-ancestry population, is not included in the SCCS analysis data set
GCST90060090	Kanai M	rs554254417	3:74511403	C	CNTN3	3.73 (2.10-6.62)	Colon	II-III	Time to recurrence	Asian	1364		Variant is mono-allelic in the African-ancestry population, is not included in the SCCS analysis data set
GCST90060090	Kanai M	rs138487448	4:136043832	C	LINC02485	2.57 (1.71-3.86)	Colon	II-III	Time to recurrence	Asian	1364		Variant has low minor allele frequency (< .05) or low imputation quality score, is not included in the SCCS analysis data set
GCST90060090	Kanai M	rs800401	4:24780855	G	HNRNPA1P65 - SOD3	1.63 (1.34-1.99)	Colon	II-III	Time to recurrence	Asian	1364		rs800401	N/A	4:24780855	G	0.186	500		1.01 (0.82-1.24)	0.930112	316		1.11 (0.85-1.45)	0.433499	184
GCST90060090	Kanai M	rs699473	4:24796803	T	SOD3	0.63 (0.51-0.77)	Colon	II-III	Time to recurrence	Asian	1364		rs699473	N/A	4:24796803	T	0.2918	497		0.95 (0.80-1.13)	0.544005	314		0.88 (0.69-1.11)	0.267891	184
GCST90060090	Kanai M	rs139660828	5:149556212	T	CDX1	3.33 (2.02-5.48)	Colon	II-III	Time to recurrence	Asian	1364		Variant is mono-allelic in the African-ancestry population, is not included in the SCCS analysis data set
GCST90060090	Kanai M	rs181288017	5:83095041	C	RPL13AP14 - RNU4-11P	2.05 (1.49-2.82)	Colon	II-III	Time to recurrence	Asian	1364		Variant has low minor allele frequency (< .05) or low imputation quality score, is not included in the SCCS analysis data set
GCST90060090	Kanai M	rs80024636	6:109175141	C	ARMC2	2.59 (1.74-3.85)	Colon	II-III	Time to recurrence	Asian	1364		Variant is mono-allelic in the African-ancestry population, is not included in the SCCS analysis data set
GCST90060090	Kanai M	rs187043769	6:161471038	G	MAP3K4	4.11 (2.30-7.34)	Colon	II-III	Time to recurrence	Asian	1364		Variant is mono-allelic in the African-ancestry population, is not included in the SCCS analysis data set
GCST90060090	Kanai M	rs117756644	6:39595525	A	KIF6	2.36 (1.67-3.34)	Colon	II-III	Time to recurrence	Asian	1364		Variant has low minor allele frequency (< .05) or low imputation quality score, is not included in the SCCS analysis data set
GCST90060090	Kanai M	rs140432770	6:68558680	C	Y_RNA - LINC02549	4.10 (2.25-7.47)	Colon	II-III	Time to recurrence	Asian	1364		Variant is mono-allelic in the African-ancestry population, is not included in the SCCS analysis data set
GCST90060090	Kanai M	rs141641519	6:72329938	A	KRT19P1 - RNU4-66P	3.54 (2.23-5.64)	Colon	II-III	Time to recurrence	Asian	1364		Variant is mono-allelic in the African-ancestry population, is not included in the SCCS analysis data set
GCST90060090	Kanai M	rs144738335	7:149166875	T	ZNF777 - ZNF746	2.45 (1.70-3.54)	Colon	II-III	Time to recurrence	Asian	1364		Variant is mono-allelic in the African-ancestry population, is not included in the SCCS analysis data set
GCST90060090	Kanai M	rs188559666	7:149296124	C	ZNF767P	2.38 (1.64-3.45)	Colon	II-III	Time to recurrence	Asian	1364		Variant is mono-allelic in the African-ancestry population, is not included in the SCCS analysis data set
GCST90060090	Kanai M	rs74671254	7:4603979	T	CYP3A54P - FOXK1	3.01 (1.87-4.83)	Colon	II-III	Time to recurrence	Asian	1364		Variant has low minor allele frequency (< .05) or low imputation quality score, is not included in the SCCS analysis data set
GCST90060090	Kanai M	rs138987586	9:103655031	C	ACTG1P19 - GAPDHP26	2.36 (1.63-3.41)	Colon	II-III	Time to recurrence	Asian	1364		Variant is mono-allelic in the African-ancestry population, is not included in the SCCS analysis data set
GCST90060090	Kanai M	rs4074426	9:140068342	G	TMEM210 - ANAPC2	2.13 (1.56-2.92)	Colon	II-III	Time to recurrence	Asian	1364		rs28560209 (proxy)	0.6676	9:140073120	C	0.329	500		0.97 (0.82-1.15)	0.740664	316		0.90 (0.71-1.12)	0.335788	184
GCST90060090	Kanai M	rs11556579	9:140083320	C	SSNA1	2.82 (1.79-4.44)	Colon	II-III	Time to recurrence	Asian	1364		rs11556580 (proxy)	0.5057	9:140084376	A	0.184	500		0.97 (0.80-1.19)	0.801614	316		0.90 (0.69-1.18)	0.438148	184
GCST90060090	Kanai M	rs11556580	9:140084376	A	SSNA1	2.82 (1.79-4.44)	Colon	II-III	Time to recurrence	Asian	1364		rs11556580	N/A	9:140084376	A	0.184	500		0.97 (0.80-1.19)	0.801614	316		0.90 (0.69-1.18)	0.438148	184
GCST90060090	Kanai M	rs3087779	9:140084485	A	SSNA1	2.82 (1.79-4.44)	Colon	II-III	Time to recurrence	Asian	1364		rs3087779	N/A	9:140084485	A	0.176	500		0.97 (0.79-1.19)	0.745483	316		0.91 (0.70-1.20)	0.523003	184
GCST90060090	Kanai M	rs66855886	9:140085386	C	SSNA1 - TPRN	2.11 (1.53-2.91)	Colon	II-III	Time to recurrence	Asian	1364		rs28560209 (proxy)	0.8068	9:140073120	C	0.329	500		0.97 (0.82-1.15)	0.740664	316		0.90 (0.71-1.12)	0.335788	184
GCST90060090	Kanai M	rs66708191	9:140095436	A	TPRN	2.30 (1.63-3.24)	Colon	II-III	Time to recurrence	Asian	1364		rs28560209 (proxy)	0.751	9:140073120	C	0.329	500		0.97 (0.82-1.15)	0.740664	316		0.90 (0.71-1.12)	0.335788	184
GCST90060090	Kanai M	rs35100258	9:140096237	C	TPRN	2.28 (1.61-3.23)	Colon	II-III	Time to recurrence	Asian	1364		rs72763284 (proxy)	0.8373	9:140078767	G	0.332	500		0.97 (0.82-1.15)	0.721751	316		0.89 (0.71-1.11)	0.305375	184
GCST90060090	Kanai M	rs111372889	9:140097879	T	TPRN	2.79 (1.78-4.40)	Colon	II-III	Time to recurrence	Asian	1364		rs11556580 (proxy)	0.7311	9:140084376	A	0.184	500		0.97 (0.80-1.19)	0.801614	316		0.90 (0.69-1.18)	0.438148	184
GCST90060090	Kanai M	rs79096001	9:2547141	C	VLDLR-AS1	3.87 (2.28-6.56)	Colon	II-III	Time to recurrence	Asian	1364		Variant is mono-allelic in the African-ancestry population, is not included in the SCCS analysis data set
a No variants from the GWAS catalogue (or proxies for those variants) reached statistical significance (P < 5.0 x 10-8) or nominal significance (P < 5.0 x 10-6) in the present sample.
b Estimates in the current sample are available for 46/79 variants.
cAll hazard ratios are per one minor allele increase, adjusted for age at diagnosis, sex, stage, and the first five principal components.
